# Supplementary material for: The Protein Disulfide Isomerase gene family in bread wheat (T. aestivum L.)
Source: BMC Plant Biol. 2010 Jun 3;10:101. doi: 10.1186/1471-2229-10-101 (PMC3017771; doi:10.1186/1471-2229-10-101)
Supplement: Additional file 3 — Protein ID of the different PDI-like genes used in the phylogenetic analysis. [file 1471-2229-10-101-S3.XLS]

## Sheet: Protein ID 
Gene name used in this study (previous name)	Protein ID or Transcript name
AtPDIL1-1(AtPDIL1-1)	NP_173594.1
AtPDIL1-2(AtPDIL1-2)	NP_177875.1
AtPDIL2-1(AtPDIL1-3)	NP_191056.2
AtPDIL2-1(AtPDIL1-4)	NP_851234.1
AtPDIL3-1(AtPDIL1-5)	NP_175636.2
AtPDIL3-2(AtPDIL1-6)	NP_188232.2
AtPDIL4-1(AtPDIL2-1)	NP_182269.1
AtPDIL5-1(AtPDIL2-2)	NP_171990.3
AtPDIL5-2(AtPDIL2-3)	NP_180851.1
AtPDIL6-1(AtPDIL5-1)	NP_973788.1
AtPDIL7-1(AtPDIL5-2)	NP_564462.1
AtPDIL8-1(AtPDIL5-3)	NP_566664.1
AtPDIL8-2(AtPDIL5-4)	NP_567765.2
CrRB60 (RB60)	XP_001701755.1
CrPDI-2 (PDI2)	XP_001689618.1
CrPDI-3 (PDI3)	XP_001699351.1
CrPDI-4 (PDI4)	XP_001690462.1
CrPDI-5 (PDI5)	XP_001699770.1
CrDNJ (DNJ3)	XP_001696952.1
GmPDIL1-1 (GmPDIL-1)	BAD24712.1
GmPDIL1-2	Glyma06g12090.1
GmPDIL2-1 (GmPDIL-2)	BAD34455.1
GmPDIL2-2	Glyma13g40130.1
GmPDIL2-3	Glyma12g07260.1
GmPDIL2-4	Glyma11g20630.1
GmPDIL3-1 (GMPDIL-3b)	BAD42324.1
GmPDIL3-2 (GMPDIL-3a)	BAD42323.1
GmPDIL4-1 (GmPDIS-1b)	BAD24714.2
GmPDIL4-2 (GmPDIS-2)	BAD24715.1
GmPDIL4-3 (GmPDIS-1a)	BAD24713.1
GmPDIL4-4	Glyma03g39130.1
GmPDIL5-1 (GmPDIM-1)	BAD42856.2
GmPDIL5-2	Glyma02g43460.1
GmPDIL6-1	Glyma15g05050.1
GmPDIL6-2	Glyma13g40350.1
GmPDIL7-1	Glyma10g36170.1
GmPDIL8-1	Glyma12g34090.1
GmPDIL8-2	Glyma13g36450.1
GmPDIL8-3	Glyma06g42130.1
GmPDIL8-4	Glyma12g16310.1
OsPDIL1-1(OsPDIL1-1)	AAX96743.1
OsPDIL1-2(OsPDIL1-2)	AAX14679.1
OsPDIL1-3(OsPDIL1-3)	BAG93318.1
OsPDIL2-1(OsPDIL1-4)	BAD38565.1
OsPDIL3-1(OsPDIL1-5)	XP_550352.1
OsPDIL4-1(OsPDIL2-1)	NP_910169.1
OsPDIL4-2(OsPDIL2-2)	NP_908816.1
OsPDIL5-1(OsPDIL2-3)	BAD38214.1
OsPDIL6-1(OsPDIL5-1)	BAG88812.1
OsPDIL7-1(OsPDIL5-2)	BAF14745.1
OsPDIL7-2(OsPDIL5-3)	NP_001047093.1
OsPDIL8-1(OsPDIL5-4)	BAD30858.1
PpPDIL1-1	EDQ68972.1
PpPDIL2-1	EDQ75301.1
PpPDIL2-2	EDQ50712.1
PpPDIL2-3	EDQ50418.1
PpPDIL2-4	EDQ65016.1
PpPDIL2-5	EDQ83049.1
PpPDIL2-6	EDQ74135.1
PpPDIL3-1	EDQ69579.1
PpPDIL3-2	EDQ82779.1
PpPDIL4-1	EDQ59080.1
PpPDIL5-1	EDQ54468.1
PpPDIL6-1	EDQ69656.1
PpPDIL7-1	EDQ72634.1
PpPDIL8-1	EDQ76356.1
PtPDIL1-1	EEE80253.1
PtPDIL1-2	EEE94436.1
PtPDIL2-1	EEE87467.1
PtPDIL3-1	EEE84515.1
PtPDIL4-1	EEE82023.1
PtPDIL4-2	EEE98629.1
PtPDIL5-1	EEE98809.1
PtPDIL6-1	EEE87501.1
PtPDIL7-1	EEE99931.1
PtPDIL7-2	EEE74144.1
PtPDIL8-1	EEE95737.1
PtPDIL8-2	EEE98192.1
TaPDIL1-1	CAI30635.1
TaPDIL2-1	CBG76696.1
TaPDIL3-1	CBG91897.1
TaPDIL4-1	CBG91898.1
TaPDIL5-1	CBG91899.1
TaPDIL6-1	CBG91900.1
TaPDIL7-1	CBG91901.1
TaPDIL7-2	CBG91902.1
TaPDIL8-1	CBG91903.1
VvPDIL1-1	CAO61883.1
VvPDIL1-2	CAO71658.1
VvPDIL2-1	CAO21842.1
VvPDIL2-2	CAO68952.1
VvPDIL3-1	CAO45884.1
VvPDIL4-1	CAO17454.1
VvPDIL5-1	CAO24079.1
VvPDIL6-1	CAO21804.1
VvPDIL7-1	CAO15458.1
VvPDIL8-1	CAO39008.1
ZmPDIL1-1(ZmPDIL1-1)	AAX09960.1
ZmPDIL1-2(ZmPDIL1-2)	AAX09961.1
ZmPDIL2-1(ZmPDIL1-3)	AAX09962.1
ZmPDIL2-2(ZmPDIL1-4)	AAX09963.1
ZmPDIL3-1(ZmPDIL1-5)	AAX09971.1
ZmPDIL4-1(ZmPDIL2-1)	AAX09964.1
ZmPDIL4-2(ZmPDIL2-2)	AAX09965.1
ZmPDIL5-1(ZmPDIL2-3)	AAX09966.1
ZmPDIL6-1(ZmPDIL5-1)	AAX09967.1
ZmPDIL7-1(ZmPDIL5-2)	AAX09968.1
ZmPDIL7-2(ZmPDIL5-3)	AAX09969.1
ZmPDIL8-1(ZmPDIL5-4)	AAX09970.1
