# Supplementary material for: The Protein Disulfide Isomerase gene family in bread wheat (T. aestivum L.)
Source: BMC Plant Biol. 2010 Jun 3;10:101. doi: 10.1186/1471-2229-10-101 (PMC3017771; doi:10.1186/1471-2229-10-101)
Supplement: Additional file 8 — Genomic structure of the PDI-like genes of T. aestivum, O. sativa, A. thaliana and P. patens. Exon-intron structure of the PDI and PDI-like genes of wheat, Arabidopsis, rice and P. patens are reported. Exons (yellow boxes) and introns (blue boxes) are reported in their original 5'-3' orientation, their length is reported in bp. Only the ORF sequences have been indicated, whereas the 5' and 3' UTRs have been omitted. ORFs (bp and aa), number of exons, tetrapeptide sequences at the N and C-terminal thioredoxin-like active site and C-terminal tetrapeptide sequences have also been reported. Numbers in bold indicate the size of the exons comprising the thioredoxin-active site. [file 1471-2229-10-101-S8.XLS]

## Sheet: Foglio1
gene name (this study)	ORF (bp)	ORF (aa)	N. exons	tetrapeptide N-terminal active site	tetrapeptide C-terminal active site	tetrapeptide C-terminal	5'																		3'
AtPDIL1-1	1506	501	9	CGHC	CGHC	KDEL	173	390	31	110	288	92	189	76	126	311	138	96		238		91	113	76	210
AtPDIL1-2	1527	508	10	CGHC	CGHC	KDEL	170	238	31	91	288	83	186	103	126	281	138	100	120	97	118	83	113	89	237
OsPDIL1-1	1539	512	10	CGHC	CGHC	KDEL	203	639	31	105	288	103	189	141	126	290	138	82	120	110	118	190	113	112	213
OsPDIL1-2	1554	517	10	CGHC	CGHC	KDEL	179	95	31	108	288	130	189	84	126	260	138	89	123	109	118	119	113	101	249
OsPDIL1-3	1479	492	9	CGHC	CGHC	KDEL	158	113		325		523	189	508	126	219	138	134	117	426	118	429	113	327	195
TaPDIL1-1	1548	515	10	CGHC	CGHC	KDEL	200	350	31	90	285	93	189	173	126	684	138	92	120	105	118	144	113	85	228
PpPDIL1-1	1497	498	9	CGHC	CGHC	KDEL		192		318	288	261	189	298	126	139	138	137	123	161	118	395	113	283	210
AtPDIL2-1	1740	579	12	CGAC	CGHC	KDEL	575	274	130	375	166	85	119	87	81	177	87	118	75	89	69	73	81	93	135	89	57	109	165
AtPDIL2-2	1794	597	12	CGHC	CGHC	KDEL	587	86	130	88	166	88	119	94	81	143	87	118	75	103	69	77	81	92	135	78	57	92	207
OsPDIL2-1	1692	563	12	CAHC	CGHC	KDEL	503	85	130	107	169	98	119	91	81	167	87	125	75	466	69	75	81	79	135	596	57	811	186
TaPDIL2-1	1767	588	12	CGHC	CGHC	KDEL	584	80	130	1240	166	108	119	99	81	165	87	137	75	279	69	83	81	82	135	707	57	294	183
PpPDIL2-1	1575	524	1	CGHC	CGHC	KDEL	1575
PpPDIL2-2	1542	513	1	CGHC	CGHC	KDEL	1542
PpPDIL2-3	1482	493	9	CGHC	CGHC	PKSN	416	705		290		126		200		94	87	278	75	181	69	145	81	236	135	128		129
PpPDIL2-4	1824	607	12	CGHC	CNYC	KDEL	581	716	130	464	163	134	119	207	84	197	189	304	75	95	69	243	81	308	135	134	57	177	141
PpPDIL2-5	1674	557	11	CTHC	CGRC	KDEL	509	543		281		127	119	120	81	113	87	262	72	221	69	181	81	240	135	135	57	179	183
PpPDIL2-6	1488	495	2	CGYC	-	KNEG	1192	16	296
AtPDIL3-1	1614	537	12	CARS	CVNC	KDEL	515	86	130	74	166	103	119	89	81	91	90	105	72	93	69	112	81	98	135	76	57	112	99
AtPDIL3-2	1605	534	12	CARS	CINC	KDEL	509	87	130	92	169	208	119	116	81	92	90	87	72	85	69	79	81	91	135	81	54	89	96
OsPDIL3-1	1602	533	12	CERS	CVDC	KDEL	488	99	130	140	166	267	119	172	81	99	87	321	72	75	69	489	78	113	141	652	54	78	117
TaPDIL3-1	1626	541	12	CERS	CVDC	KDEL	485	79	130	132	166	256	119	181	81	98	87	159	72	77	69	250	78	128	135	967	54	90	150
PpPDIL3-1	1698	565	12	CTQS	CATC	KDEL	515	154	130	124	169	224	119	338	78	307	87	210	72	280	69	248	81	279	135	336	60	322	183
PpPDIL3-2	1527	508	11	CTQS	CPSC	NLYP	521	574	130	249	151	243	119	123	81	256	87	353	72	277	69	182	78	264	135	262	84
AtPDIL4-1	1086	361	10	CGHC	CGHC	VASS	152	208	85	88	98	112	56	245	118	85	28	85	92	97	157	85	125	90		175
OsPDIL4-1	1101	366	11	CGHC	CGHC	TFSS	173	479	85	210	98	89	56	344	118	93	28	92	92	243	157	82	125	86	100	90	69
OsPDIL4-2	1116	371	11	CGHC	CGHC	TFSS	188	1125	85	193	98	86	56	213	118	107	28	104	92	208	157	91	125	91	100	106	69
TaPDIL4-1	1104	367	11	CGHC	CGHC	AFSS	176	1131	85	143	98	85	56	422	118	96	28	115	92	216	157	86	125	122	100	88	69
PpPDIL4-1	1089	362	11	CGHC	CGHC	AEKQ	155	358	85	244	98	193	56	165	118	269	28	294	92	211	157	140	125	120	100	156	75
AtPDIL5-1	1344	447	9	CGHC	CGHC	KDDL	135	152	159	111	114	74	179	104	100	170	177	83	146	114	147	100	187
AtPDIL5-2	1323	440	9	CGHC	CGHC	KDEL	129	186	159	155	114	480	170	102	100	248	177	99	146	225	147	87	181
OsPDIL5-1	1326	441	9	CGHC	CGHC	NDEL	126	103	159	1112	114	598	182	259	100	576	177	89	146	403	147	82	175
TaPDIL5-1	1323	440	9	CGHC	CGHC	NDEL	120	83	159	1076	114	831	185	595	100	720	177	84	146	323	147	86	175
PpPDIL5-1	1308	435	9	CGHC	CGHC	NDEL	114	310	159	429	114	140	176	127	100	181	177	150	146	123	147	143	175
AtPDIL6-1	441	146	4	CKHC	-	DKEL	114	510	59	88	176	112	92
OsPDIL6-1	444	147	4	CKHC	-	LQDS	126	564	59	98	176	917	83
TaPDIL6-1	450	149	4	CKHC	-	EDEL	129	400	59	97	176	947	86
PpPDIL6-1	372	123	1	CGHC	-	KSEE	372
AtPDIL7-1	1323	440	5	CGHC	-	KKED	210	204	104	106	371	76	308	68	330
OsPDIL7-1	1272	423	5	CGHC	-	AHEE	240	655	104	92	371	229	308	279	249
OsPDIL7-2	1278	425	5	CGHC	-	AHED	252	468	104	87	374	235	308	243	240
TaPDIL7-1	1254	417	5	CGHC	-	VHDE	225	742	104	86	371	164	308	315	246
TaPDIL7-2	1257	418	5	CGHC	-	AHQE	237	371	104	85	371	215	308	308	237
PpPDIL7-1	1059	352	4	CKHC		FNQH	219	251	104	258	371	134		365
AtPDIL8-1	1452	483	15	CYWS	-	GKNI	41	233	91	112	95	219	58	505	185	97	58	439	41	104	75	180	57	282	67	211	144	89	222	100	162	102	78	84	78
AtPDIL8-2	1443	480	15	CYWC	-	GKNF	41	441	91	163	95	149	58	307	185	118	58	366	41	73	75	521	57	107	67	121	144	88	222	85	153	113	78	85	78
OsPDIL8-1	1458	485	15	CYWS	-	GKNI	41	332	91	612	95	634	58	542	185	339	58	164	41	82	75	1288	57	125	67	207	147	85	225	121	162	76	78	87	78
TaPDIL8-1	1458	485	15	CYWS	-	GKDI	41	346	91	613	95	681	58	1712	185	292	58	84	41	95	75	634	57	116	67	232	147	138	225	112	162	87	78	86	78
PpPDIL8-1	1464	487	15	CPWS		GKQY	41	900	91	217	95	547	58	186	200	233	58	127	41	205	75	271	57	500	70	499	147	483	213	123	162	155	78	156	78
